# Supplementary material for: CTDP1 regulates breast cancer survival and DNA repair through BRCT-specific interactions with FANCI
Source: Cell Death Discov. 2019 Jun 19;5:105. doi: 10.1038/s41420-019-0185-3 (PMC6584691; doi:10.1038/s41420-019-0185-3)
Supplement: Supplementary file 3 — Table S2 [file 41420_2019_185_MOESM4_ESM.xlsx]

## Sheet: Sheet1
Table S2. PSI-MITAB Format of CTDP1 BRCT Domain interactions, Related to Figure 1D.
ID interactor A	ID interactor B	Alt. ID interactor A	Alt. ID interactor B	Alias(es) interactor A	Alias(es) interactor B	Interaction detection method(s)	Publication 1st author(s)	Publication Identifier(s)	Taxid interactor A	Taxid interactor B	Interaction type(s)
databaseName:ac	databaseName:ac	databaseName:ac	databaseName:ac	databaseName:ac	databaseName:ac	databaseName:identifier(methodName)	First Author's Surname	databaseName:identifier	databaseName:identifier	databaseName:identifier	databaseName:identifier(interaction type)
UniProtKB_AC:Q9Y5B0	UniProtKB_AC:P01889	EntrezGene:9150	EntrezGene:3106	UniProtKB_ID:CTDP1_HUMAN	UniProtKB_ID:1B07_HUMAN	MI:0676(TAP)	Woods	-	TaxId: 9606	TaxId: 9606	MI:0218
UniProtKB_AC:Q9Y5B0	UniProtKB_AC:O75027	EntrezGene:9150	EntrezGene:22	UniProtKB_ID:CTDP1_HUMAN	UniProtKB_ID:ABCB7_HUMAN	MI:0676(TAP)	Woods	-	TaxId: 9606	TaxId: 9606	MI:0218
UniProtKB_AC:Q9Y5B0	UniProtKB_AC:Q9H845	EntrezGene:9150	EntrezGene:28976	UniProtKB_ID:CTDP1_HUMAN	UniProtKB_ID:ACAD9_HUMAN	MI:0676(TAP)	Woods	-	TaxId: 9606	TaxId: 9606	MI:0218
UniProtKB_AC:Q9Y5B0	UniProtKB_AC:P33121	EntrezGene:9150	EntrezGene:2180	UniProtKB_ID:CTDP1_HUMAN	UniProtKB_ID:ACSL1_HUMAN	MI:0676(TAP)	Woods	-	TaxId: 9606	TaxId: 9606	MI:0218
UniProtKB_AC:Q9Y5B0	UniProtKB_AC:Q8NI60	EntrezGene:9150	EntrezGene:56997	UniProtKB_ID:CTDP1_HUMAN	UniProtKB_ID:ADCK3_HUMAN	MI:0676(TAP)	Woods	-	TaxId: 9606	TaxId: 9606	MI:0218
UniProtKB_AC:Q9Y5B0	UniProtKB_AC:Q02952	EntrezGene:9150	EntrezGene:9590	UniProtKB_ID:CTDP1_HUMAN	UniProtKB_ID:AKA12_HUMAN	MI:0676(TAP)	Woods	-	TaxId: 9606	TaxId: 9606	MI:0218
UniProtKB_AC:Q9Y5B0	UniProtKB_AC:Q12802	EntrezGene:9150	EntrezGene:11214	UniProtKB_ID:CTDP1_HUMAN	UniProtKB_ID:AKP13_HUMAN	MI:0676(TAP)	Woods	-	TaxId: 9606	TaxId: 9606	MI:0218
UniProtKB_AC:Q9Y5B0	UniProtKB_AC:P30837	EntrezGene:9150	EntrezGene:219	UniProtKB_ID:CTDP1_HUMAN	UniProtKB_ID:AL1B1_HUMAN	MI:0676(TAP)	Woods	-	TaxId: 9606	TaxId: 9606	MI:0218
UniProtKB_AC:Q9Y5B0	UniProtKB_AC:P02760	EntrezGene:9150	EntrezGene:259	UniProtKB_ID:CTDP1_HUMAN	UniProtKB_ID:AMBP_HUMAN	MI:0676(TAP)	Woods	-	TaxId: 9606	TaxId: 9606	MI:0218
UniProtKB_AC:Q9Y5B0	UniProtKB_AC:Q8IY63	EntrezGene:9150	EntrezGene:154810	UniProtKB_ID:CTDP1_HUMAN	UniProtKB_ID:AMOL1_HUMAN	MI:0676(TAP)	Woods	-	TaxId: 9606	TaxId: 9606	MI:0218
UniProtKB_AC:Q9Y5B0	UniProtKB_AC:Q4VCS5	EntrezGene:9150	EntrezGene:154796	UniProtKB_ID:CTDP1_HUMAN	UniProtKB_ID:AMOT_HUMAN	MI:0676(TAP)	Woods	-	TaxId: 9606	TaxId: 9606	MI:0218
UniProtKB_AC:Q9Y5B0	UniProtKB_AC:P10398	EntrezGene:9150	EntrezGene:369	UniProtKB_ID:CTDP1_HUMAN	UniProtKB_ID:ARAF_HUMAN	MI:0676(TAP)	Woods	-	TaxId: 9606	TaxId: 9606	MI:0218
UniProtKB_AC:Q9Y5B0	UniProtKB_AC:Q6NXE6	EntrezGene:9150	EntrezGene:93436	UniProtKB_ID:CTDP1_HUMAN	UniProtKB_ID:ARMC6_HUMAN	MI:0676(TAP)	Woods	-	TaxId: 9606	TaxId: 9606	MI:0218
UniProtKB_AC:Q9Y5B0	UniProtKB_AC:Q13315	EntrezGene:9150	EntrezGene:472	UniProtKB_ID:CTDP1_HUMAN	UniProtKB_ID:ATM_HUMAN	MI:0676(TAP)	Woods	-	TaxId: 9606	TaxId: 9606	MI:0218
UniProtKB_AC:Q9Y5B0	UniProtKB_AC:Q9Y6D6	EntrezGene:9150	EntrezGene:10565	UniProtKB_ID:CTDP1_HUMAN	UniProtKB_ID:BIG1_HUMAN	MI:0676(TAP)	Woods	-	TaxId: 9606	TaxId: 9606	MI:0218
UniProtKB_AC:Q9Y5B0	UniProtKB_AC:Q9Y6D5	EntrezGene:9150	EntrezGene:10564	UniProtKB_ID:CTDP1_HUMAN	UniProtKB_ID:BIG2_HUMAN	MI:0676(TAP)	Woods	-	TaxId: 9606	TaxId: 9606	MI:0218
UniProtKB_AC:Q9Y5B0	UniProtKB_AC:Q5TH69	EntrezGene:9150	EntrezGene:57221	UniProtKB_ID:CTDP1_HUMAN	UniProtKB_ID:BIG3_HUMAN	MI:0676(TAP)	Woods	-	TaxId: 9606	TaxId: 9606	MI:0218
UniProtKB_AC:Q9Y5B0	UniProtKB_AC:O14981	EntrezGene:9150	EntrezGene:9044	UniProtKB_ID:CTDP1_HUMAN	UniProtKB_ID:BTAF1_HUMAN	MI:0676(TAP)	Woods	-	TaxId: 9606	TaxId: 9606	MI:0218
UniProtKB_AC:Q9Y5B0	UniProtKB_AC:O75419	EntrezGene:9150	EntrezGene:8318	UniProtKB_ID:CTDP1_HUMAN	UniProtKB_ID:CDC45_HUMAN	MI:0676(TAP)	Woods	-	TaxId: 9606	TaxId: 9606	MI:0218
UniProtKB_AC:Q9Y5B0	UniProtKB_AC:O14735	EntrezGene:9150	EntrezGene:10423	UniProtKB_ID:CTDP1_HUMAN	UniProtKB_ID:CDIPT_HUMAN	MI:0676(TAP)	Woods	-	TaxId: 9606	TaxId: 9606	MI:0218
UniProtKB_AC:Q9Y5B0	UniProtKB_AC:Q99653	EntrezGene:9150	EntrezGene:11261	UniProtKB_ID:CTDP1_HUMAN	UniProtKB_ID:CHP1_HUMAN	MI:0676(TAP)	Woods	-	TaxId: 9606	TaxId: 9606	MI:0218
UniProtKB_AC:Q9Y5B0	UniProtKB_AC:P42695	EntrezGene:9150	EntrezGene:23310	UniProtKB_ID:CTDP1_HUMAN	UniProtKB_ID:CNDD3_HUMAN	MI:0676(TAP)	Woods	-	TaxId: 9606	TaxId: 9606	MI:0218
UniProtKB_AC:Q9Y5B0	UniProtKB_AC:Q86XI2	EntrezGene:9150	EntrezGene:54892	UniProtKB_ID:CTDP1_HUMAN	UniProtKB_ID:CNDG2_HUMAN	MI:0676(TAP)	Woods	-	TaxId: 9606	TaxId: 9606	MI:0218
UniProtKB_AC:Q9Y5B0	UniProtKB_AC:Q9Y678	EntrezGene:9150	EntrezGene:22820	UniProtKB_ID:CTDP1_HUMAN	UniProtKB_ID:COPG1_HUMAN	MI:0676(TAP)	Woods	-	TaxId: 9606	TaxId: 9606	MI:0218
UniProtKB_AC:Q9Y5B0	UniProtKB_AC:Q9UBF2	EntrezGene:9150	EntrezGene:26958	UniProtKB_ID:CTDP1_HUMAN	UniProtKB_ID:COPG2_HUMAN	MI:0676(TAP)	Woods	-	TaxId: 9606	TaxId: 9606	MI:0218
UniProtKB_AC:Q9Y5B0	UniProtKB_AC:Q8WVB6	EntrezGene:9150	EntrezGene:63922	UniProtKB_ID:CTDP1_HUMAN	UniProtKB_ID:CTF18_HUMAN	MI:0676(TAP)	Woods	-	TaxId: 9606	TaxId: 9606	MI:0218
UniProtKB_AC:Q9Y5B0	UniProtKB_AC:Q6NSI4	EntrezGene:9150	EntrezGene:55086	UniProtKB_ID:CTDP1_HUMAN	UniProtKB_ID:CX057_HUMAN	MI:0676(TAP)	Woods	-	TaxId: 9606	TaxId: 9606	MI:0218
UniProtKB_AC:Q9Y5B0	UniProtKB_AC:O60610	EntrezGene:9150	EntrezGene:1729	UniProtKB_ID:CTDP1_HUMAN	UniProtKB_ID:DIAP1_HUMAN	MI:0676(TAP)	Woods	-	TaxId: 9606	TaxId: 9606	MI:0218
UniProtKB_AC:Q9Y5B0	UniProtKB_AC:O60879	EntrezGene:9150	EntrezGene:1730	UniProtKB_ID:CTDP1_HUMAN	UniProtKB_ID:DIAP2_HUMAN	MI:0676(TAP)	Woods	-	TaxId: 9606	TaxId: 9606	MI:0218
UniProtKB_AC:Q9Y5B0	UniProtKB_AC:Q96EY1	EntrezGene:9150	EntrezGene:9093	UniProtKB_ID:CTDP1_HUMAN	UniProtKB_ID:DNJA3_HUMAN	MI:0676(TAP)	Woods	-	TaxId: 9606	TaxId: 9606	MI:0218
UniProtKB_AC:Q9Y5B0	UniProtKB_AC:Q9HCM4	EntrezGene:9150	EntrezGene:57669	UniProtKB_ID:CTDP1_HUMAN	UniProtKB_ID:E41L5_HUMAN	MI:0676(TAP)	Woods	-	TaxId: 9606	TaxId: 9606	MI:0218
UniProtKB_AC:Q9Y5B0	UniProtKB_AC:Q8N8S7	EntrezGene:9150	EntrezGene:55740	UniProtKB_ID:CTDP1_HUMAN	UniProtKB_ID:ENAH_HUMAN	MI:0676(TAP)	Woods	-	TaxId: 9606	TaxId: 9606	MI:0218
UniProtKB_AC:Q9Y5B0	UniProtKB_AC:Q09472	EntrezGene:9150	EntrezGene:2033	UniProtKB_ID:CTDP1_HUMAN	UniProtKB_ID:EP300_HUMAN	MI:0676(TAP)	Woods	-	TaxId: 9606	TaxId: 9606	MI:0218
UniProtKB_AC:Q9Y5B0	UniProtKB_AC:O75616	EntrezGene:9150	EntrezGene:26284	UniProtKB_ID:CTDP1_HUMAN	UniProtKB_ID:ERAL1_HUMAN	MI:0676(TAP)	Woods	-	TaxId: 9606	TaxId: 9606	MI:0218
UniProtKB_AC:Q9Y5B0	UniProtKB_AC:A0FGR8	EntrezGene:9150	EntrezGene:57488	UniProtKB_ID:CTDP1_HUMAN	UniProtKB_ID:ESYT2_HUMAN	MI:0676(TAP)	Woods	-	TaxId: 9606	TaxId: 9606	MI:0218
UniProtKB_AC:Q9Y5B0	UniProtKB_AC:Q96KP1	EntrezGene:9150	EntrezGene:55770	UniProtKB_ID:CTDP1_HUMAN	UniProtKB_ID:EXOC2_HUMAN	MI:0676(TAP)	Woods	-	TaxId: 9606	TaxId: 9606	MI:0218
UniProtKB_AC:Q9Y5B0	UniProtKB_AC:Q8WVX9	EntrezGene:9150	EntrezGene:84188	UniProtKB_ID:CTDP1_HUMAN	UniProtKB_ID:FACR1_HUMAN	MI:0676(TAP)	Woods	-	TaxId: 9606	TaxId: 9606	MI:0218
UniProtKB_AC:Q9Y5B0	UniProtKB_AC:O15360	EntrezGene:9150	EntrezGene:2175	UniProtKB_ID:CTDP1_HUMAN	UniProtKB_ID:FANCA_HUMAN	MI:0676(TAP)	Woods	-	TaxId: 9606	TaxId: 9606	MI:0218
UniProtKB_AC:Q9Y5B0	UniProtKB_AC:Q9NVI1	EntrezGene:9150	EntrezGene:55215	UniProtKB_ID:CTDP1_HUMAN	UniProtKB_ID:FANCI_HUMAN	MI:0676(TAP)	Woods	-	TaxId: 9606	TaxId: 9606	MI:0218
UniProtKB_AC:Q9Y5B0	UniProtKB_AC:Q9Y613	EntrezGene:9150	EntrezGene:29109	UniProtKB_ID:CTDP1_HUMAN	UniProtKB_ID:FHOD1_HUMAN	MI:0676(TAP)	Woods	-	TaxId: 9606	TaxId: 9606	MI:0218
UniProtKB_AC:Q9Y5B0	UniProtKB_AC:Q9NXK8	EntrezGene:9150	EntrezGene:54850	UniProtKB_ID:CTDP1_HUMAN	UniProtKB_ID:FXL12_HUMAN	MI:0676(TAP)	Woods	-	TaxId: 9606	TaxId: 9606	MI:0218
UniProtKB_AC:Q9Y5B0	UniProtKB_AC:Q92538	EntrezGene:9150	EntrezGene:8729	UniProtKB_ID:CTDP1_HUMAN	UniProtKB_ID:GBF1_HUMAN	MI:0676(TAP)	Woods	-	TaxId: 9606	TaxId: 9606	MI:0218
UniProtKB_AC:Q9Y5B0	UniProtKB_AC:Q9BSJ2	EntrezGene:9150	EntrezGene:10844	UniProtKB_ID:CTDP1_HUMAN	UniProtKB_ID:GCP2_HUMAN	MI:0676(TAP)	Woods	-	TaxId: 9606	TaxId: 9606	MI:0218
UniProtKB_AC:Q9Y5B0	UniProtKB_AC:Q96CW5	EntrezGene:9150	EntrezGene:10426	UniProtKB_ID:CTDP1_HUMAN	UniProtKB_ID:GCP3_HUMAN	MI:0676(TAP)	Woods	-	TaxId: 9606	TaxId: 9606	MI:0218
UniProtKB_AC:Q9Y5B0	UniProtKB_AC:Q9H936	EntrezGene:9150	EntrezGene:79751	UniProtKB_ID:CTDP1_HUMAN	UniProtKB_ID:GHC1_HUMAN	MI:0676(TAP)	Woods	-	TaxId: 9606	TaxId: 9606	MI:0218
UniProtKB_AC:Q9Y5B0	UniProtKB_AC:P42858	EntrezGene:9150	EntrezGene:3064	UniProtKB_ID:CTDP1_HUMAN	UniProtKB_ID:HD_HUMAN	MI:0676(TAP)	Woods	-	TaxId: 9606	TaxId: 9606	MI:0218
UniProtKB_AC:Q9Y5B0	UniProtKB_AC:Q6AI08	EntrezGene:9150	EntrezGene:63897	UniProtKB_ID:CTDP1_HUMAN	UniProtKB_ID:HEAT6_HUMAN	MI:0676(TAP)	Woods	-	TaxId: 9606	TaxId: 9606	MI:0218
UniProtKB_AC:Q9Y5B0	UniProtKB_AC:P42694	EntrezGene:9150	EntrezGene:9931	UniProtKB_ID:CTDP1_HUMAN	UniProtKB_ID:HELZ_HUMAN	MI:0676(TAP)	Woods	-	TaxId: 9606	TaxId: 9606	MI:0218
UniProtKB_AC:Q9Y5B0	UniProtKB_AC:O75330	EntrezGene:9150	EntrezGene:3161	UniProtKB_ID:CTDP1_HUMAN	UniProtKB_ID:HMMR_HUMAN	MI:0676(TAP)	Woods	-	TaxId: 9606	TaxId: 9606	MI:0218
UniProtKB_AC:Q9Y5B0	UniProtKB_AC:Q8N201	EntrezGene:9150	EntrezGene:26173	UniProtKB_ID:CTDP1_HUMAN	UniProtKB_ID:INT1_HUMAN	MI:0676(TAP)	Woods	-	TaxId: 9606	TaxId: 9606	MI:0218
UniProtKB_AC:Q9Y5B0	UniProtKB_AC:Q14643	EntrezGene:9150	EntrezGene:3708	UniProtKB_ID:CTDP1_HUMAN	UniProtKB_ID:ITPR1_HUMAN	MI:0676(TAP)	Woods	-	TaxId: 9606	TaxId: 9606	MI:0218
UniProtKB_AC:Q9Y5B0	UniProtKB_AC:Q6ZU35	EntrezGene:9150	EntrezGene:57482	UniProtKB_ID:CTDP1_HUMAN	UniProtKB_ID:K1211_HUMAN	MI:0676(TAP)	Woods	-	TaxId: 9606	TaxId: 9606	MI:0218
UniProtKB_AC:Q9Y5B0	UniProtKB_AC:Q9P206	EntrezGene:9150	EntrezGene:57648	UniProtKB_ID:CTDP1_HUMAN	UniProtKB_ID:K1522_HUMAN	MI:0676(TAP)	Woods	-	TaxId: 9606	TaxId: 9606	MI:0218
UniProtKB_AC:Q9Y5B0	UniProtKB_AC:Q13136	EntrezGene:9150	EntrezGene:8500	UniProtKB_ID:CTDP1_HUMAN	UniProtKB_ID:LIPA1_HUMAN	MI:0676(TAP)	Woods	-	TaxId: 9606	TaxId: 9606	MI:0218
UniProtKB_AC:Q9Y5B0	UniProtKB_AC:O94822	EntrezGene:9150	EntrezGene:26046	UniProtKB_ID:CTDP1_HUMAN	UniProtKB_ID:LTN1_HUMAN	MI:0676(TAP)	Woods	-	TaxId: 9606	TaxId: 9606	MI:0218
UniProtKB_AC:Q9Y5B0	UniProtKB_AC:Q9UNF1	EntrezGene:9150	EntrezGene:10916	UniProtKB_ID:CTDP1_HUMAN	UniProtKB_ID:MAGD2_HUMAN	MI:0676(TAP)	Woods	-	TaxId: 9606	TaxId: 9606	MI:0218
UniProtKB_AC:Q9Y5B0	UniProtKB_AC:O60942	EntrezGene:9150	EntrezGene:8732	UniProtKB_ID:CTDP1_HUMAN	UniProtKB_ID:MCE1_HUMAN	MI:0676(TAP)	Woods	-	TaxId: 9606	TaxId: 9606	MI:0218
UniProtKB_AC:Q9Y5B0	UniProtKB_AC:O60318	EntrezGene:9150	EntrezGene:8888	UniProtKB_ID:CTDP1_HUMAN	UniProtKB_ID:MCM3A_HUMAN	MI:0676(TAP)	Woods	-	TaxId: 9606	TaxId: 9606	MI:0218
UniProtKB_AC:Q9Y5B0	UniProtKB_AC:Q13257	EntrezGene:9150	EntrezGene:4085	UniProtKB_ID:CTDP1_HUMAN	UniProtKB_ID:MD2L1_HUMAN	MI:0676(TAP)	Woods	-	TaxId: 9606	TaxId: 9606	MI:0218
UniProtKB_AC:Q9Y5B0	UniProtKB_AC:Q9NU22	EntrezGene:9150	EntrezGene:23195	UniProtKB_ID:CTDP1_HUMAN	UniProtKB_ID:MDN1_HUMAN	MI:0676(TAP)	Woods	-	TaxId: 9606	TaxId: 9606	MI:0218
UniProtKB_AC:Q9Y5B0	UniProtKB_AC:Q7RTP6	EntrezGene:9150	EntrezGene:57553	UniProtKB_ID:CTDP1_HUMAN	UniProtKB_ID:MICA3_HUMAN	MI:0676(TAP)	Woods	-	TaxId: 9606	TaxId: 9606	MI:0218
UniProtKB_AC:Q9Y5B0	UniProtKB_AC:P33527	EntrezGene:9150	EntrezGene:4363	UniProtKB_ID:CTDP1_HUMAN	UniProtKB_ID:MRP1_HUMAN	MI:0676(TAP)	Woods	-	TaxId: 9606	TaxId: 9606	MI:0218
UniProtKB_AC:Q9Y5B0	UniProtKB_AC:O15091	EntrezGene:9150	EntrezGene:9692	UniProtKB_ID:CTDP1_HUMAN	UniProtKB_ID:MRRP3_HUMAN	MI:0676(TAP)	Woods	-	TaxId: 9606	TaxId: 9606	MI:0218
UniProtKB_AC:Q9Y5B0	UniProtKB_AC:P20585	EntrezGene:9150	EntrezGene:4437	UniProtKB_ID:CTDP1_HUMAN	UniProtKB_ID:MSH3_HUMAN	MI:0676(TAP)	Woods	-	TaxId: 9606	TaxId: 9606	MI:0218
UniProtKB_AC:Q9Y5B0	UniProtKB_AC:Q969V3	EntrezGene:9150	EntrezGene:56926	UniProtKB_ID:CTDP1_HUMAN	UniProtKB_ID:NCLN_HUMAN	MI:0676(TAP)	Woods	-	TaxId: 9606	TaxId: 9606	MI:0218
UniProtKB_AC:Q9Y5B0	UniProtKB_AC:P21359	EntrezGene:9150	EntrezGene:4763	UniProtKB_ID:CTDP1_HUMAN	UniProtKB_ID:NF1_HUMAN	MI:0676(TAP)	Woods	-	TaxId: 9606	TaxId: 9606	MI:0218
UniProtKB_AC:Q9Y5B0	UniProtKB_AC:Q9Y5Y2	EntrezGene:9150	EntrezGene:10101	UniProtKB_ID:CTDP1_HUMAN	UniProtKB_ID:NUBP2_HUMAN	MI:0676(TAP)	Woods	-	TaxId: 9606	TaxId: 9606	MI:0218
UniProtKB_AC:Q9Y5B0	UniProtKB_AC:O60313	EntrezGene:9150	EntrezGene:4976	UniProtKB_ID:CTDP1_HUMAN	UniProtKB_ID:OPA1_HUMAN	MI:0676(TAP)	Woods	-	TaxId: 9606	TaxId: 9606	MI:0218
UniProtKB_AC:Q9Y5B0	UniProtKB_AC:P13674	EntrezGene:9150	EntrezGene:5033	UniProtKB_ID:CTDP1_HUMAN	UniProtKB_ID:P4HA1_HUMAN	MI:0676(TAP)	Woods	-	TaxId: 9606	TaxId: 9606	MI:0218
UniProtKB_AC:Q9Y5B0	UniProtKB_AC:Q96IZ0	EntrezGene:9150	EntrezGene:5074	UniProtKB_ID:CTDP1_HUMAN	UniProtKB_ID:PAWR_HUMAN	MI:0676(TAP)	Woods	-	TaxId: 9606	TaxId: 9606	MI:0218
UniProtKB_AC:Q9Y5B0	UniProtKB_AC:Q8NF37	EntrezGene:9150	EntrezGene:79888	UniProtKB_ID:CTDP1_HUMAN	UniProtKB_ID:PCAT1_HUMAN	MI:0676(TAP)	Woods	-	TaxId: 9606	TaxId: 9606	MI:0218
UniProtKB_AC:Q9Y5B0	UniProtKB_AC:Q15645	EntrezGene:9150	EntrezGene:9319	UniProtKB_ID:CTDP1_HUMAN	UniProtKB_ID:PCH2_HUMAN	MI:0676(TAP)	Woods	-	TaxId: 9606	TaxId: 9606	MI:0218
UniProtKB_AC:Q9Y5B0	UniProtKB_AC:Q86SQ0	EntrezGene:9150	EntrezGene:90102	UniProtKB_ID:CTDP1_HUMAN	UniProtKB_ID:PHLB2_HUMAN	MI:0676(TAP)	Woods	-	TaxId: 9606	TaxId: 9606	MI:0218
UniProtKB_AC:Q9Y5B0	UniProtKB_AC:Q8IY17	EntrezGene:9150	EntrezGene:10908	UniProtKB_ID:CTDP1_HUMAN	UniProtKB_ID:PLPL6_HUMAN	MI:0676(TAP)	Woods	-	TaxId: 9606	TaxId: 9606	MI:0218
UniProtKB_AC:Q9Y5B0	UniProtKB_AC:Q9Y3B4	EntrezGene:9150	EntrezGene:51639	UniProtKB_ID:CTDP1_HUMAN	UniProtKB_ID:PM14_HUMAN	MI:0676(TAP)	Woods	-	TaxId: 9606	TaxId: 9606	MI:0218
UniProtKB_AC:Q9Y5B0	UniProtKB_AC:Q6NYC8	EntrezGene:9150	EntrezGene:170954	UniProtKB_ID:CTDP1_HUMAN	UniProtKB_ID:PPR18_HUMAN	MI:0676(TAP)	Woods	-	TaxId: 9606	TaxId: 9606	MI:0218
UniProtKB_AC:Q9Y5B0	UniProtKB_AC:P48634	EntrezGene:9150	EntrezGene:7916	UniProtKB_ID:CTDP1_HUMAN	UniProtKB_ID:PRC2A_HUMAN	MI:0676(TAP)	Woods	-	TaxId: 9606	TaxId: 9606	MI:0218
UniProtKB_AC:Q9Y5B0	UniProtKB_AC:Q12923	EntrezGene:9150	EntrezGene:5783	UniProtKB_ID:CTDP1_HUMAN	UniProtKB_ID:PTN13_HUMAN	MI:0676(TAP)	Woods	-	TaxId: 9606	TaxId: 9606	MI:0218
UniProtKB_AC:Q9Y5B0	UniProtKB_AC:P43378	EntrezGene:9150	EntrezGene:5780	UniProtKB_ID:CTDP1_HUMAN	UniProtKB_ID:PTN9_HUMAN	MI:0676(TAP)	Woods	-	TaxId: 9606	TaxId: 9606	MI:0218
UniProtKB_AC:Q9Y5B0	UniProtKB_AC:P40938	EntrezGene:9150	EntrezGene:5983	UniProtKB_ID:CTDP1_HUMAN	UniProtKB_ID:RFC3_HUMAN	MI:0676(TAP)	Woods	-	TaxId: 9606	TaxId: 9606	MI:0218
UniProtKB_AC:Q9Y5B0	UniProtKB_AC:P35249	EntrezGene:9150	EntrezGene:5984	UniProtKB_ID:CTDP1_HUMAN	UniProtKB_ID:RFC4_HUMAN	MI:0676(TAP)	Woods	-	TaxId: 9606	TaxId: 9606	MI:0218
UniProtKB_AC:Q9Y5B0	UniProtKB_AC:P40937	EntrezGene:9150	EntrezGene:5985	UniProtKB_ID:CTDP1_HUMAN	UniProtKB_ID:RFC5_HUMAN	MI:0676(TAP)	Woods	-	TaxId: 9606	TaxId: 9606	MI:0218
UniProtKB_AC:Q9Y5B0	UniProtKB_AC:Q6R327	EntrezGene:9150	EntrezGene:253260	UniProtKB_ID:CTDP1_HUMAN	UniProtKB_ID:RICTR_HUMAN	MI:0676(TAP)	Woods	-	TaxId: 9606	TaxId: 9606	MI:0218
UniProtKB_AC:Q9Y5B0	UniProtKB_AC:Q63HN8	EntrezGene:9150	EntrezGene:57674	UniProtKB_ID:CTDP1_HUMAN	UniProtKB_ID:RN213_HUMAN	MI:0676(TAP)	Woods	-	TaxId: 9606	TaxId: 9606	MI:0218
UniProtKB_AC:Q9Y5B0	UniProtKB_AC:Q9Y3Z3	EntrezGene:9150	EntrezGene:25939	UniProtKB_ID:CTDP1_HUMAN	UniProtKB_ID:SAMH1_HUMAN	MI:0676(TAP)	Woods	-	TaxId: 9606	TaxId: 9606	MI:0218
UniProtKB_AC:Q9Y5B0	UniProtKB_AC:O75396	EntrezGene:9150	EntrezGene:9554	UniProtKB_ID:CTDP1_HUMAN	UniProtKB_ID:SC22B_HUMAN	MI:0676(TAP)	Woods	-	TaxId: 9606	TaxId: 9606	MI:0218
UniProtKB_AC:Q9Y5B0	UniProtKB_AC:Q6P4A7	EntrezGene:9150	EntrezGene:119559	UniProtKB_ID:CTDP1_HUMAN	UniProtKB_ID:SFXN4_HUMAN	MI:0676(TAP)	Woods	-	TaxId: 9606	TaxId: 9606	MI:0218
UniProtKB_AC:Q9Y5B0	UniProtKB_AC:Q13796	EntrezGene:9150	EntrezGene:357	UniProtKB_ID:CTDP1_HUMAN	UniProtKB_ID:SHRM2_HUMAN	MI:0676(TAP)	Woods	-	TaxId: 9606	TaxId: 9606	MI:0218
UniProtKB_AC:Q9Y5B0	UniProtKB_AC:O15269	EntrezGene:9150	EntrezGene:10558	UniProtKB_ID:CTDP1_HUMAN	UniProtKB_ID:SPTC1_HUMAN	MI:0676(TAP)	Woods	-	TaxId: 9606	TaxId: 9606	MI:0218
UniProtKB_AC:Q9Y5B0	UniProtKB_AC:Q96I99	EntrezGene:9150	EntrezGene:8801	UniProtKB_ID:CTDP1_HUMAN	UniProtKB_ID:SUCB2_HUMAN	MI:0676(TAP)	Woods	-	TaxId: 9606	TaxId: 9606	MI:0218
UniProtKB_AC:Q9Y5B0	UniProtKB_AC:Q13395	EntrezGene:9150	EntrezGene:6894	UniProtKB_ID:CTDP1_HUMAN	UniProtKB_ID:TARB1_HUMAN	MI:0676(TAP)	Woods	-	TaxId: 9606	TaxId: 9606	MI:0218
UniProtKB_AC:Q9Y5B0	UniProtKB_AC:Q9BTW9	EntrezGene:9150	EntrezGene:6904	UniProtKB_ID:CTDP1_HUMAN	UniProtKB_ID:TBCD_HUMAN	MI:0676(TAP)	Woods	-	TaxId: 9606	TaxId: 9606	MI:0218
UniProtKB_AC:Q9Y5B0	UniProtKB_AC:Q9Y4R8	EntrezGene:9150	EntrezGene:9894	UniProtKB_ID:CTDP1_HUMAN	UniProtKB_ID:TELO2_HUMAN	MI:0676(TAP)	Woods	-	TaxId: 9606	TaxId: 9606	MI:0218
UniProtKB_AC:Q9Y5B0	UniProtKB_AC:O43615	EntrezGene:9150	EntrezGene:10469	UniProtKB_ID:CTDP1_HUMAN	UniProtKB_ID:TIM44_HUMAN	MI:0676(TAP)	Woods	-	TaxId: 9606	TaxId: 9606	MI:0218
UniProtKB_AC:Q9Y5B0	UniProtKB_AC:Q9Y4A5	EntrezGene:9150	EntrezGene:8295	UniProtKB_ID:CTDP1_HUMAN	UniProtKB_ID:TRRAP_HUMAN	MI:0676(TAP)	Woods	-	TaxId: 9606	TaxId: 9606	MI:0218
UniProtKB_AC:Q9Y5B0	UniProtKB_AC:P49815	EntrezGene:9150	EntrezGene:7249	UniProtKB_ID:CTDP1_HUMAN	UniProtKB_ID:TSC2_HUMAN	MI:0676(TAP)	Woods	-	TaxId: 9606	TaxId: 9606	MI:0218
UniProtKB_AC:Q9Y5B0	UniProtKB_AC:Q6P3X3	EntrezGene:9150	EntrezGene:55622	UniProtKB_ID:CTDP1_HUMAN	UniProtKB_ID:TTC27_HUMAN	MI:0676(TAP)	Woods	-	TaxId: 9606	TaxId: 9606	MI:0218
UniProtKB_AC:Q9Y5B0	UniProtKB_AC:Q9BZF9	EntrezGene:9150	EntrezGene:55075	UniProtKB_ID:CTDP1_HUMAN	UniProtKB_ID:UACA_HUMAN	MI:0676(TAP)	Woods	-	TaxId: 9606	TaxId: 9606	MI:0218
UniProtKB_AC:Q9Y5B0	UniProtKB_AC:O95155	EntrezGene:9150	EntrezGene:10277	UniProtKB_ID:CTDP1_HUMAN	UniProtKB_ID:UBE4B_HUMAN	MI:0676(TAP)	Woods	-	TaxId: 9606	TaxId: 9606	MI:0218
UniProtKB_AC:Q9Y5B0	UniProtKB_AC:O95071	EntrezGene:9150	EntrezGene:51366	UniProtKB_ID:CTDP1_HUMAN	UniProtKB_ID:UBR5_HUMAN	MI:0676(TAP)	Woods	-	TaxId: 9606	TaxId: 9606	MI:0218
UniProtKB_AC:Q9Y5B0	UniProtKB_AC:Q8N1B4	EntrezGene:9150	EntrezGene:6293	UniProtKB_ID:CTDP1_HUMAN	UniProtKB_ID:VPS52_HUMAN	MI:0676(TAP)	Woods	-	TaxId: 9606	TaxId: 9606	MI:0218
UniProtKB_AC:Q9Y5B0	UniProtKB_AC:O43592	EntrezGene:9150	EntrezGene:11260	UniProtKB_ID:CTDP1_HUMAN	UniProtKB_ID:XPOT_HUMAN	MI:0676(TAP)	Woods	-	TaxId: 9606	TaxId: 9606	MI:0218
UniProtKB_AC:Q9Y5B0	UniProtKB_AC:Q96TA2	EntrezGene:9150	EntrezGene:10730	UniProtKB_ID:CTDP1_HUMAN	UniProtKB_ID:YMEL1_HUMAN	MI:0676(TAP)	Woods	-	TaxId: 9606	TaxId: 9606	MI:0218
