# Supplementary material for: CTDP1 regulates breast cancer survival and DNA repair through BRCT-specific interactions with FANCI
Source: Cell Death Discov. 2019 Jun 19;5:105. doi: 10.1038/s41420-019-0185-3 (PMC6584691; doi:10.1038/s41420-019-0185-3)
Supplement: Supplementary file 4 — Table S3 [file 41420_2019_185_MOESM5_ESM.xlsx]

## Sheet: Sheet1
Table S3: ClueGO Output of Enriched KEGG Pathways, Related to Figure 1E.
GOID	GOTerm	Ontology Source	Term PValue	Term PValue Corrected with Bonferroni step down	Group PValue	Group PValue Corrected with Bonferroni step down	GOLevels	GOGroups	% Associated Genes	Nr. Genes	Associated Genes Found
GO:0003030	DNA replication	KEGG_26.10.2017	0.0018	0.0074	0.0013	0.004	[-1]	Group0	8.33333	3	[RFC3, RFC4, RFC5]
GO:0003420	Nucleotide excision repair	KEGG_26.10.2017	0.0039	0.011	0.0013	0.004	[-1]	Group0	6.38298	3	[RFC3, RFC4, RFC5]
GO:0003430	Mismatch repair	KEGG_26.10.2017	1.5e-05	7.9e-05	0.0013	0.004	[-1]	Group0	17.3913	4	[MSH3, RFC3, RFC4, RFC5]
GO:0003460	Fanconi anemia pathway	KEGG_26.10.2017	0.0062	0.012	0.0062	0.012	[-1]	Group1	5.45455	3	[FANCA, FANCI, TELO2]
GO:0004720	Long-term potentiation	KEGG_26.10.2017	0.01	0.01	0.01	0.01	[-1]	Group2	4.47761	3	[ARAF, EP300, ITPR1]
