# Supplementary material for: CTDP1 regulates breast cancer survival and DNA repair through BRCT-specific interactions with FANCI
Source: Cell Death Discov. 2019 Jun 19;5:105. doi: 10.1038/s41420-019-0185-3 (PMC6584691; doi:10.1038/s41420-019-0185-3)
Supplement: Supplementary file 5 — Table S4 [file 41420_2019_185_MOESM6_ESM.xlsx]

## Sheet: Sheet1
Table S4: ClueGO Output of Enriched Biological Processes, Related to Figure S2A.
GOID	GOTerm	Ontology Source	Term PValue	Term PValue Corrected with Bonferroni step down	Group PValue	Group PValue Corrected with Bonferroni step down	GOLevels	GOGroups	% Associated Genes	Nr. Genes	Associated Genes Found
GO:1903046	meiotic cell cycle process	GO_BiologicalProcess-GOA_09.02.2016_16h18	0.0008	0.0032	0.0008	0.0024	[3, 4, 5]	Group0	4.20168	5	[ATM, NCAPD3, TRIP13, TUBGCP2, TUBGCP3]
GO:0032006	regulation of TOR signaling	GO_BiologicalProcess-GOA_09.02.2016_16h18	5e-05	0.00045	5e-05	0.0002	[5, 6, 7]	Group1	7.57576	5	[ARAF, ATM, RICTOR, TELO2, TSC2]
GO:0046785	microtubule polymerization	GO_BiologicalProcess-GOA_09.02.2016_16h18	0.0014	0.0029	0.0014	0.0029	[6, 7, 8]	Group2	8.10811	3	[TBCD, TUBGCP2, TUBGCP3]
GO:0051017	actin filament bundle assembly	GO_BiologicalProcess-GOA_09.02.2016_16h18	3.2e-05	0.00032	3.2e-05	0.00016	[4, 7, 8]	Group3	6	6	[AMOT, FHOD1, PAWR, PHLDB2, PPFIA1, SHROOM2]
GO:0051492	regulation of stress fiber assembly	GO_BiologicalProcess-GOA_09.02.2016_16h18	0.00032	0.0019	3.2e-05	0.00016	[4, 5, 6, 7, 8, 9, 10, 11]	Group3	7.40741	4	[AMOT, FHOD1, PHLDB2, PPFIA1]
GO:0010833	telomere maintenance via telomere lengthening	GO_BiologicalProcess-GOA_09.02.2016_16h18	0.0024	0.0024	0.0018	0.0018	[4, 5, 6, 7, 8]	Group4	4.34783	4	[ATM, RFC3, RFC4, RFC5]
GO:0000722	telomere maintenance via recombination	GO_BiologicalProcess-GOA_09.02.2016_16h18	0.0013	0.004	0.0018	0.0018	[4, 5, 6, 7, 8, 9]	Group4	8.33333	3	[RFC3, RFC4, RFC5]
GO:0033260	nuclear DNA replication	GO_BiologicalProcess-GOA_09.02.2016_16h18	0.00014	0.0011	0.0018	0.0018	[4, 5, 6, 8, 9, 10]	Group4	9.09091	4	[CDC45, RFC3, RFC4, RFC5]
GO:0006271	DNA strand elongation involved in DNA replication	GO_BiologicalProcess-GOA_09.02.2016_16h18	0.00018	0.0013	0.0018	0.0018	[6, 7, 8, 9]	Group4	8.51064	4	[CDC45, RFC3, RFC4, RFC5]
GO:0042276	error-prone translesion synthesis	GO_BiologicalProcess-GOA_09.02.2016_16h18	0.00035	0.0017	0.0018	0.0018	[5, 6, 7, 8, 9, 10]	Group4	13.0435	3	[RFC3, RFC4, RFC5]
GO:0070987	error-free translesion synthesis	GO_BiologicalProcess-GOA_09.02.2016_16h18	0.00035	0.0017	0.0018	0.0018	[5, 6, 7, 8, 9, 10]	Group4	13.0435	3	[RFC3, RFC4, RFC5]
